# Supplementary material for: Proliferation and Differentiation Potential of Human Adipose-Derived Stem Cells Grown on Chitosan Hydrogel
Source: PLoS One. 2015 Mar 6;10(3):e0120803. doi: 10.1371/journal.pone.0120803 (PMC4352002; doi:10.1371/journal.pone.0120803)
Supplement: S1 File — Growth curve of cultured hADSCs over a period of 7 days (n = 5). The standard error bars represent mean ± standard deviation. (XLSX) [file pone.0120803.s001.xlsx]

## Sheet: Sheet1
7		1.5
		ADSCs
days	s1	s2	s3	s4	s5	avg	sd
0	1.5	1.5	1.5	1.5	1.5	1.5	0
1	2	2.5	2	2.1	2	2.12	0.216795
2	3.5	3.7	3.4	3.5	3.7	3.56	0.134164
3	3.7	3.9	3.6	3.8	3.5	3.7	0.207364
4	2.5	2.4	2.3	2.8	2.7	2.54	0.167332
5	1.9	1.9	2	2.1	2.3	2.04	0.167332
6	1.8	1.7	1.9	2	2.1	1.9	0.158114
days	ADSCs
0	1.5
1	2.12
2	3.56
3	3.7
4	2.54
5	2.04
6	1.9
