# Supplementary material for: Proliferation and Differentiation Potential of Human Adipose-Derived Stem Cells Grown on Chitosan Hydrogel
Source: PLoS One. 2015 Mar 6;10(3):e0120803. doi: 10.1371/journal.pone.0120803 (PMC4352002; doi:10.1371/journal.pone.0120803)
Supplement: S2 File — Doubling time of hADSCs grown on the hydrogel matrix is plotted along with those cultured without matrix. (n = 3) The population doubling is shown on Y-axis and the number of passages is indicated on the X-axis. Graph bars represent mean ± standard deviation calculated using Student’s ‘t’ test. (XLS) [file pone.0120803.s002.xls]

## Sheet: Sheet1
population doubling on gel				avg	stdev	SE
P1	47	46	46.5	46.5	0.5	0.408248	4.08248
P2	43	42.15	43.7	42.95	0.776209	0.258736	2.58736
P3	52.6	52	53	52.5333	0.503322	0.167774	1.67774
P4	67	65.6	67.1	66.5667	0.83865	0.27955	2.7955
P5	108	110	109.5	109.167	1.04083	0.346944	3.46944
P6	142	141.5	142.6	142.033	0.550757	0.183586	1.83586
P1	46.5
P2	42.95
P3	52.5333
P4	66.5667
P5	109.167
P6	142.033
population dblng of ADSC
				AVG	STDEV	SE
P1	48	48.1	47.5	47.8667	0.321455	0.32734	3.2734
P2	42.17	43.12	42.12	42.47	0.563471	0.433386	4.33386
P3	51.29	50.1	49.3	50.23	2	0.816497	8.16497
P4	72	71.9	72.31	72.07	0.213776	0.266943	2.66943
P5	120	121	120.9	120.633	0.550757	0.428469	4.28469
P6	144	141	144.3	143.1	1.82483	0.779921	7.79921
	ADSC	ADSC on Gel			SE ADSC	SE ADSC on gel
P1	47.8667	46.5			3.2734	4.08248
P2	42.47	42.95			4.33386	2.58736
P3	50.23	52.5333			8.16497	1.67774
P4	72.07	66.5667			2.66943	2.7955
P5	120.633	109.167			4.28469	3.46944
P6	143.1	142.033			7.79921	1.83586
