# Supplementary material for: Proliferation and Differentiation Potential of Human Adipose-Derived Stem Cells Grown on Chitosan Hydrogel
Source: PLoS One. 2015 Mar 6;10(3):e0120803. doi: 10.1371/journal.pone.0120803 (PMC4352002; doi:10.1371/journal.pone.0120803)
Supplement: S3 File — Culture supernatants were collected from after 24 h, 48 h, and 72 h to check the release of LDH (n = 4). The dark color bar represents hADSCs cultured without matrix and the dotted bar indicates levels of LDH released when the cells were cultured on the matrix. H2O2 induced cells served as positive control. P< 0.05 represents significant changes in LDH values between induced and un-induced cultures. (XLSX) [file pone.0120803.s003.xlsx]

## Sheet: Sheet1
mean values of the samples					SD
	24	48	72		24	48	72
ADSCs	5	3.5	4		1.9	1.5	0.3
Gel+ADSCs	8	5	5		0.6	0.6	1.7
H2O2(20µM) Induced	23	25.7	33		0.4	1.2	2
