# Supplementary material for: Proliferation and Differentiation Potential of Human Adipose-Derived Stem Cells Grown on Chitosan Hydrogel
Source: PLoS One. 2015 Mar 6;10(3):e0120803. doi: 10.1371/journal.pone.0120803 (PMC4352002; doi:10.1371/journal.pone.0120803)
Supplement: S4 File — The relative viability of the cells were assessed by MTT assay (n = 3). The solid line represents growth of hADSCs on the hydrogel over period of 6 days. The Y-axis represents percentage relative viability of cells as against control. The error bars represent mean ± standard deviation. (XLSX) [file pone.0120803.s004.xlsx]

## Sheet: Sheet1
	CELL	GEL+CELL	gel+cell- cell	only gel		% proliferation	% cyto					day1	1	2	3	avg	blank-avg	SD	SE
day0	0.883				1	100	0	0.0887919	8.87919	1.23467		blank	0.075	0.074	0.073	0.074	0	0.001	0.0105409
DAY1	0.869667	0.973	0.103333	0.883	0.9849	98.49	1.51	0.0452143	4.52143	3.2		cell	0.931	0.95	0.95	0.943667	0.869667	0.0109697	0.034912
DAY2	0.910333	0.989667	0.0793333	0.883	1.03096	103.096	-3.09551	0.166496	16.6496	1.66496		gel+cell	1.089	1.107	0.945	1.047	0.973	0.0887919	0.0993266
DAY3	1.00667	1.234	0.227333	0.883	1.14005	114.005	-14.0053	0.109546	10.9546	1.09546
DAY5	0.979667	1.324	0.344333	0.883	1.10948	110.948	-10.9475	0.148956	14.8956	1.48956
DAY6	1.11733	1.41967	0.302333	0.883	1.26538	126.538	-26.5383	0.32363	32.363	0.9
												day2	1	2	3	avg	blank-avg	SD	SE
hADSCs	hADSCs on hydrogel											blank	0.075	0.074	0.073	0.074	0	0.001	0.0105409
100	100		1.23467									cell	1.036	0.952	0.965	0.984333	0.910333	0.0452143	0.0708789
90.49	98.49		3.2									gel+cell	1.167	0.974	1.05	1.06367	0.989667	0.0972231	0.103935
98.0955	103.096		1.66496
104.005	114.005		1.09546
99.9475	110.948		1.48956									day3	1	2	3	avg	blank-avg	SD	SE
94.5383	126.538		1.5									blank	0.075	0.074	0.073	0.074	0	0.001	0.0105409
												cell	1.092	1.15	1	1.08067	1.00667	0.0756395	0.0916755
												gel+cell	1.287	1.153	1.484	1.308	1.234	0.166496	0.136013
												day4	1	2	3	avg	blank-avg	SD	SE
												blank	0.075	0.074	0.073	0.074	0	0.001	0.0105409
												cell	1.17	1.09	1.08	1.11333	1.03933	0.0493288	0.0740336
												gel+cell	1.16	1.185	1.361	1.23533	1.16133	0.109546	0.110326
												day5	1	2	3	avg	blank-avg	SD	SE
												blank	0.075	0.074	0.073	0.074	0	0.001	0.0105409
												cell	1.052	1.059	1.05	1.05367	0.979667	0.00472582	0.0229149
												gel+cell	1.312	1.57	1.312	1.398	1.324	0.148956	0.12865
												day6	1	2	3	avg	blank-avg	sd	se
												blank	0.075	0.074	0.073	0.074	0	0.001	0.0105409
												cell	1.285	1.189	1.1	1.19133	1.11733	0.0925221	0.101391
												gel+cell	1.32	1.656	1.704	1.56	1.486	0.209227	0.152471
